# Supplementary material for: Metabolic Health, Overweight or Obesity, and Lung Function in Older Australian Adults
Source: Nutrients. 2024 Dec 10;16(24):4256. doi: 10.3390/nu16244256 (PMC11676256; doi:10.3390/nu16244256)
Supplement: Supplementary file 1 [file nutrients-16-04256-s001.zip]

Archive with 1 entries (1 files):
- nutrients-3327994-supplementary.pdf
